# Supplementary material for: Innovative Microstructural Transformation upon CO2 Supercritical Conditions on Metal-Nucleobase Aerogel and Its Use as Effective Filler for HPLC Biomolecules Separation
Source: Nanomaterials (Basel). 2022 Feb 17;12(4):675. doi: 10.3390/nano12040675 (PMC8880480; doi:10.3390/nano12040675)
Supplement: Supplementary file 1 [file nanomaterials-12-00675-s001.zip]

Archive with 1 entries (1 files):
- nanomaterials-1576953-supplementary.pdf
